# Supplementary material for: Design and 3D Printing of Stretchable Conductor with High Dynamic Stability
Source: Materials (Basel). 2023 Apr 14;16(8):3098. doi: 10.3390/ma16083098 (PMC10146708; doi:10.3390/ma16083098)
Supplement: Supplementary file 1 [file materials-16-03098-s001.zip]

Archive with 3 entries (3 files):
- materials-2312850-supplementary.pdf
- Supporting Information, movie S1-elastic mobile phone charging cable.mp4
- Supporting Information, movie S2-stretchable conductor test process.mp4
